# Supplementary material for: Analysis of Binding Determinants for Different Classes of Competitive and Noncompetitive Inhibitors of Glycine Transporters
Source: Int J Mol Sci. 2022 Jul 21;23(14):8050. doi: 10.3390/ijms23148050 (PMC9317360; doi:10.3390/ijms23148050)
Supplement: Supplementary file 1 [file ijms-23-08050-s001.zip]

Archive with 1 entries (1 files):
- ijms-1808077-supplementary.pdf
